# Supplementary material for: Genomic analysis of pancreatic juice DNA assesses malignant risk of intraductal papillary mucinous neoplasm of pancreas
Source: Cancer Med. 2019 Jun 21;8(10):4565–73. doi: 10.1002/cam4.2340 (PMC6712468; doi:10.1002/cam4.2340)
Supplement: Supplementary file 2 [file CAM4-8-4565-s002.xlsx]

## Sheet: Table S1
Table S1: Metadata of our sample set offered by Wakayama Medical University and Yamanashi University school of Medicine. Pathological description was reviewed by Kyoto Prefectural University of Medicine. Sample W28 was excluded since it was diagnosed as pancreatic ductal adenocarcinoma.
ID	Age	Sex	Pathology	Histological grade	Subtype	Macroscopic Type	Tumor_size_mm	Tumor_location	Diamter_of_MPD	Serum_CEA	Serum_CA19-9	PJ_CEA
W6	86	M	invasive_IPMC	INC	I	MD	0	head	11.1	3.2	6.1	1254.4
W7	69	M	invasive_IPMC	INC	I	MIX	34.1	head	5.2	2.1	10.7	1414.9
W8	80	M	invasive_IPMC_(non-resected）	INC	NA	MD	0	head-tail	15.8	4.9	822.4	6660.9
W11	84	F	High_grade_dysplasia_+PDAC	INC	NA	BD	20	head	4.1	1.5	11.7	29.4
W12	60	M	Adenoma_with_moderate_atypia	LGD	G	MIX	27.4	head	5.2	1.5	7.3	37.9
W13	72	M	High_grade_dysplasia=_cancer_in_situ	HGD	G	BD	32	head	6.8	1.7	2	80.5
W14	69	F	Adenoma_with_moderate_atypia+PDAC	INC	NA	BD	32	body	4	2.5	104.5	178.2
W16	80	M	High_grade_dysplasia=_cancer_in_situ	HGD	I	MD	0	body-tail	14.6	3.5	5.7	842.2
W17	75	M	Adenoma_with_moderate_atypia	LGD	G	BD	31.8	head	1.7	1.9	5.1	99.3
W18	74	M	High_grade_dysplasia=_cancer_in_situ	HGD	G	MX	67.7	head	5.5	3	18.2	52.1
W20	76	M	adenoma._Low-intermediate_grade_dysplasia	LGD	G	MD	31	tail	13.4	1.7	8.3	92
W21	58	M	High_grade_dysplasia=_cancer_in_situ	HGD	G	BD	29.2	head-tail	3.4	2.8	3.2	56.2
W22	68	M	High_grade_dysplasia=_cancer_in_situ	HGD	G	BD	42.9	head	3.9	2.1	9.6	31.4
W23	83	F	High_grade_dysplasia=_cancer_in_situ	HGD	I	MD	35	head	7	1.3	3	73.9
W24	63	M	High_grade_dysplasia=_cancer_in_situ	HGD	PB	MD	26	head	8.2	2.5	2	227.7
W25	72	M	invasive_IPMC	INC	G	MD	29.7	head	9.1	4	13.5	5013.3
W26	58	F	High_grade_dysplasia=_cancer_in_situ	HGD	G	BD	27	head	2	3.3	2	46.4
W27	60	M	High_grade_dysplasia=_cancer_in_situ	HGD	I	MX	26.5	body-tail	9.6	3.6	9.5	124
W28	67	M	invasive__adenosquamous_carcinoma_(PDAC)	INC	NA	NA	NA	NA	NA	NA	NA	NA
W29	65	F	Adenoma_with_moderate_atypia	LGD	G	BD	33.8	body-tail	1	2.3	4.9	47.8
W30	73	F	High_grade_dysplasia=_cancer_in_situ	HGD	G	MX	32	head	15	4.5	17.6	107.9
Y1	78	F	Adenoma_with_severe_atypipa	HGD	I	BD	20	head	4	2.5	62.63	11.4
Y2	78	F	invasive_IPMC	INC	I	MIX	139	body-tail	9	4.6	390	67.3
Y4	67	F	Cancer_in_adenoma	HGD	G	MIX	36	head	6	2	1200	10.4
Y5	75	F	High_grade_dysplasia=_cancer_in_situ	HGD	G	MIX	19	head	6	3.8	31.22	1.8
Y6	76	F	invasive_IPMC	INC	PB	BD	16	body-tail	4	1.5	10.76	252.6
Y7	61	M	invasive_IPMC	INC	PB	MIX	34	head	12	1.7	162	17953
Y8	62	M	High_grade_dysplasia=_cancer_in_situ	HGD	G	MIX	24	body-tail	10	3.4	0.6	73.4
Y9	74	M	Adenoma_with_moderate_atypia	LGD	G	MIX	46	head	6	8.6	67.24	21.4
Y10	79	F	invasive_IPMC	INC	I	MD	NA	body-tail	8	4.7	188.3	701.4
Y11	74	F	Adenoma_with_moderate_atypia	LGD	G	BD	37	head	4.8	1.3	0.6	NA
Y12	73	M	Cancer_in_adenoma	HGD	I	MD	NA	body-tail	12	2.5	16.47	40.9
Y13	67	M	Cancer_in_adenoma	HGD	G	BD	38	body-tail	1.2	3.9	6.79	35.5
Y14	76	M	Adenoma_with_moderate_to_severe_atypia	LGD	G	MIX	6	head	7	1.1	16.23	80.3
Y15	69	M	invasive_IPMC	INC	I	MD	NA	body-tail	33	2.2	13.16	8311
Y16	62	M	Adenoma_with_moderate_atypia	LGD	G	BD	30	head	4	3.7	10.72	13.7
Y17	81	M	Cancer_in_adenoma	HGD	I	MIX	10	body	6	2.1	8.68	150.1
Y18	79	F	Cancer_in_adenoma	HGD	PB	MIX	45	body-tail	17	1.2	39.3	NA
Y19	75	F	Cancer_in_adenoma	HGD	G	MD	NA	body-tail	6	2.1	8.44	6.3
Y20	68	F	Cancer_in_adenoma	HGD	G	MIX	73	bodyl	12	3.5	22.99	55.9

## Sheet: Table S2
Table S2: Residual Variance. Residual Variance of each sample was calculated by using the CNA output from Varscan2 and the R package DNAcopy. Samples with more than 0.015 variance were removed from our analysis in order to keep it free of potential noise.
Sample	RV
Y14	1.40399e-06
W6	3.82188e-05
Y1	5.80054e-05
Y4	0.000135178
W13	0.000267851
W29	0.00031691
W16	0.000326717
Y19	0.000360992
Y16	0.000391848
W21	0.000464529
Y9	0.000489152
W7	0.000581287
Y5	0.000712186
Y8	0.000847424
W25	0.000863319
Y7	0.000936868
Y15	0.000993824
W26	0.00108332
W27	0.00122741
Y12	0.00125068
Y11	0.00138731
Y2	0.0016196
W17	0.00177082
Y10	0.0021989
Y6	0.00223096
Y18	0.00268373
Y13	0.00287847
W30	0.00310192
Y17	0.00340652
W18	0.00413111
W24	0.00456671
W12	0.00726134
W11	0.00799897
Y21	0.00961367
W14	0.0114839
Y3	0.0133864
W8	0.0142215
W23	0.01632
W20	0.0166889
Y20	0.0251431
W22	0.0286618

## Sheet: Table S3
Table S3: Quality Control: Quality Control results obtained for Blood and PJD by Genomon2 and their medians.
Sample	read_length_r1	read_length_r2	mapped_bases	mapped_bases_r1	mapped_bases_r2	divergent_bases	divergent_bases_r1	divergent_bases_r2	total_reads	total_reads_r1	total_reads_r2	mapped_reads	mapped_reads_r1	mapped_reads_r2	mapped_reads_properly_paired	gc_bases_r1	gc_bases_r2	mean_insert_size	insert_size_sd	median_insert_size	duplicate_reads	total_depth	bait_size	average_depth	depth_stdev	2x_ratio	10x_ratio	20x_ratio	30x_ratio	40x_ratio	50x_ratio	100x_ratio	2x	10x	20x	30x	40x	50x	100x
W06 Blood	126	126	8562155424	4290368023	4271787401	26699203	12463787	14235416	69991818	34995909	34995909	69896373	34995328	34901045	34337879	2155435090	2147154097	178.603	61.359	169	4071828	3354451911	33805487	99.228	60.9059	0.987803	0.969932	0.94021	0.897411	0.842579	0.778768	0.436695	33393149	32789021	31784254	30337409	28483788	26326646	14762688
W07 Blood	126	126	9388822246	4705020507	4683801739	29898456	13817024	16081432	76204956	38102478	38102478	76101927	38101892	38000035	37418042	2338979798	2329143869	186.266	63.854	176	7218625	3505945700	33805487	103.709	61.0667	0.988278	0.972607	0.947538	0.910902	0.862286	0.804466	0.470999	33409219	32879444	32031988	30793488	29149985	27195360	15922361
W08 Blood	126	126	10688787118	5350336189	5338450929	38452461	18680100	19772361	84822648	42411324	42411324	84813710	42411240	42402470	40976364	2512051543	2493270618	207.813	59.633	195	3415854	4023770744	33805487	119.027	76.9986	0.988143	0.972952	0.950922	0.919565	0.878107	0.827414	0.524986	33404663	32891107	32146396	31086333	29684836	27971135	17747402
W11 Blood	126	126	10060954919	5038919562	5022035357	27738094	12388775	15349319	84611836	42305918	42305918	84559648	42305384	42254264	41352130	2653273317	2649489165	170.028	69.672	157	2751626	4040288866	33805487	119.516	83.0344	0.987277	0.966993	0.93588	0.896126	0.850141	0.79994	0.525229	33375384	32689668	31637873	30293989	28739429	27042371	17755638
W12 Blood	126	126	10445240553	5229912459	5215328094	28002688	12803038	15199650	88105158	44052579	44052579	88054117	44052070	44002047	43408516	2813704308	2809912711	166.033	64.922	155	3460165	4318352516	33805487	127.741	93.3213	0.987843	0.963503	0.927386	0.88561	0.840537	0.793298	0.548955	33394505	32571689	31350734	29938476	28414774	26817822	18557694
W13 Blood	126	126	11676144571	5863788979	5812355592	37730122	16797178	20932944	99508448	49754224	49754224	99348721	49753371	49595350	48863186	3076661674	3065341102	164.199	65.47	153	3508412	4773870614	33805487	141.216	96.6905	0.989368	0.974007	0.952944	0.924709	0.890089	0.850016	0.609415	33446058	32926785	32214738	31260251	30089897	28735196	20601576
W14 Blood	126	126	11471200579	5738372712	5732827867	63232828	26180499	37052329	96529980	48264990	48264990	96462604	48264500	48198104	47482465	2995544496	2980289387	168.892	66.08	157	4158520	4658794929	33805487	137.812	90.9585	0.987611	0.972688	0.952081	0.9244	0.890145	0.850684	0.608949	33386682	32882184	32185561	31249797	30091786	28757771	20585819
W16 Blood	126	126	13237095488	6619963073	6617132415	72648943	30582896	42066047	110620456	55310228	55310228	110545588	55309716	55235872	54392166	3396246368	3383674974	171.852	65.821	161	5927050	5369495875	33805487	158.835	103.721	0.98913	0.975675	0.959064	0.937848	0.911531	0.880416	0.676627	33438028	32983171	32421612	31704421	30814754	29762903	22873718
W17 Blood	126	126	9759411323	4888020113	4871391210	30025723	11715926	18309797	82009858	41004929	41004929	81958128	41004670	40953458	40245558	2546384311	2537376737	169.521	67.49	158	2811271	3990983129	33805487	118.057	78.5227	0.987842	0.970543	0.944371	0.908852	0.864456	0.812998	0.522875	33394476	32809694	31924931	30724199	29223354	27483778	17676054
W18 Blood	126	126	9922526989	4980035285	4942491704	39990114	16818970	23171144	83831672	41915836	41915836	83781286	41914233	41867053	41117565	2530069604	2526178383	167.431	65.42	156	845023	3885014897	33805487	114.923	76.9456	0.989423	0.970675	0.942856	0.904924	0.857717	0.802987	0.502491	33447925	32814139	31873701	30591413	28995540	27145355	16986943
W20 Blood	126	126	11511232728	5777369809	5733862919	50196243	23001565	27194678	98195794	49097897	49097897	98136048	49096880	49039168	47950174	3040938696	3030829680	167.439	68.633	155	1166420	4411507291	33805487	130.497	91.4229	0.989774	0.968228	0.938483	0.901822	0.860098	0.814261	0.563039	33459776	32731418	31725872	30486520	29076047	27526494	19033803
W21 Blood	126	126	6856532185	3445623334	3410908851	40351791	17079264	23272527	57743504	28871752	28871752	57692987	28870386	28822601	27550210	2188858616	2187920101	186.86	68.989	180	5602470	3069190326	33805487	90.7897	178.327	0.927428	0.639502	0.467782	0.395635	0.354578	0.325497	0.235949	31352153	21618681	15813610	13374629	11986671	11003582	7976371
W22 Blood	126	126	10837644941	5446183015	5391461926	43532881	19891814	23641067	92288932	46144466	46144466	92216716	46143460	46073256	45091307	2838819203	2832199204	168.176	68.306	156	1030734	4183957274	33805487	123.766	85.1056	0.989592	0.970624	0.942539	0.90519	0.860562	0.810641	0.53823	33453626	32812422	31863003	30600376	29091702	27404114	18195111
W23 Blood	126	126	12097520229	6081582727	6015937502	50111639	21784599	28327040	102408948	51204474	51204474	102321258	51203191	51118067	49585283	3272506327	3262378332	171.279	66.416	160	1350523	4795760642	33805487	141.863	100.304	0.988873	0.966472	0.935756	0.900868	0.86291	0.822668	0.604787	33429324	32672070	31633699	30454273	29171096	27810689	20445123
W24 Blood	126	126	10692450017	5371190716	5321259301	42897260	18624516	24272744	90027242	45013621	45013621	89962053	45012234	44949819	44012539	2840797300	2832445831	171.466	67.671	160	1585909	4296707733	33805487	127.101	86.1643	0.989962	0.970647	0.942168	0.905711	0.863567	0.817539	0.561583	33466159	32813195	31850456	30618004	29193297	27637292	18984577
W25 Blood	126	126	10232945129	5125095438	5107849691	30722633	12500446	18222187	86643342	43321671	43321671	86619512	43321095	43298417	42767176	2643617461	2622408269	167.151	67.753	155	2029877	4019355006	33805487	118.897	83.1101	0.988605	0.969141	0.940902	0.903701	0.858151	0.805525	0.514599	33420274	32762292	31807641	30550052	29010198	27231166	17396264
W26 Blood	126	126	10330916722	5173168346	5157748376	30775733	12806041	17969692	87314794	43657397	43657397	87293171	43656850	43636321	42989603	2686394402	2669746268	168.127	68.522	156	2058462	4031746208	33805487	119.263	83.1265	0.988111	0.968911	0.940884	0.903918	0.858801	0.807147	0.518711	33403560	32754492	31807041	30557396	29032172	27286002	17535273
W27 Blood	126	126	9156477958	4587996684	4568481274	28185790	11209246	16976544	77494092	38747046	38747046	77464597	38746361	38718236	38220273	2370397660	2353881729	167.013	66.852	156	1736770	3592479689	33805487	106.269	74.6345	0.987946	0.966109	0.932143	0.887045	0.832237	0.770607	0.451282	33397999	32659771	31511539	29986982	28134178	26050738	15255797
W29 Blood	126	126	10225072389	5120765655	5104306734	29729372	12545978	17183394	86516790	43258395	43258395	86493943	43257771	43236172	42589832	2621436684	2607907847	168.369	69.592	156	2087419	3993279304	33805487	118.125	80.8844	0.987856	0.968862	0.942037	0.90638	0.862216	0.810224	0.515045	33394937	32752840	31846004	30640602	29147640	27390007	17411352
W30 Blood	126	126	9878652730	4947862914	4930789816	29166512	11977375	17189137	83395276	41697638	41697638	83371965	41697077	41674888	41095611	2532048092	2519296540	167.944	67.622	156	2370855	3946742630	33805487	116.749	79.9143	0.986912	0.968066	0.940573	0.904091	0.859098	0.806554	0.509109	33363048	32725957	31796528	30563249	29042243	27265950	17210669
Y1 Blood	126	126	8467847943	4255221793	4212626150	35251869	15593758	19658111	77395552	38697776	38697776	77294076	38696988	38597088	37193755	2360170564	2361101910	131.973	48.602	124	8929038	2944849327	33805487	87.1116	57.7454	0.984648	0.959087	0.916681	0.860235	0.791187	0.712919	0.345214	33286516	32422414	30988833	29080675	26746473	24100585	11670143
Y2 Blood	126	126	7268601739	3651318449	3617283290	39350247	17956804	21393443	79076572	39538286	39538286	78968217	39537002	39431215	37071305	2393663270	2385446824	98.403	33.933	93	11119619	2189636776	33805487	64.7716	50.2471	0.971424	0.908891	0.825437	0.731393	0.632288	0.535594	0.205293	32839454	30725495	27904300	24725088	21374788	18106006	6940042
Y4 Blood	126	126	8774397780	4405556661	4368841119	41709262	19722878	21986384	84654356	42327178	42327178	84635681	42324360	42311321	39753284	2624752693	2632792123	122.917	48.604	114	2902610	3330648246	33805487	98.5239	79.3752	0.984612	0.958345	0.916348	0.860592	0.793061	0.718835	0.384319	33285272	32397319	30977580	29092722	26809801	24300574	12992081
Y5 Blood	126	126	8131382643	4085796112	4045586531	38933397	17446178	21487219	77374308	38687154	38687154	77272704	38686198	38586506	36893032	2379160662	2376750045	121.606	44.037	115	9736958	2673820812	33805487	79.0943	53.1051	0.983217	0.953065	0.904021	0.838543	0.758739	0.670762	0.290208	33238140	32218819	30560865	28347352	25649556	22675452	9810620
Y6 Blood	126	126	8772971097	4406852579	4366118518	37612409	16683778	20928631	81197838	40598919	40598919	81091810	40598102	40493708	39012873	2499430728	2496312234	126.571	44.735	119	11696578	2964340709	33805487	87.6882	56.6853	0.98424	0.959265	0.919547	0.866651	0.800696	0.724292	0.351963	33272723	32428413	31085729	29297575	27067915	24485036	11898278
Y7 Blood	126	126	7468215953	3750317043	3717898910	37535734	17291437	20244297	71487660	35743830	35743830	71480729	35743210	35737519	33550887	2044344550	2050802017	123.319	46.992	116	7467967	2306180383	33805487	68.2191	67.888	0.962368	0.862624	0.74701	0.643186	0.553575	0.478096	0.236818	32533320	29161415	25253022	21743217	18713877	16162278	8005757
Y8 Blood	126	126	7784997092	3898130658	3886866434	36042458	16797929	19244529	75058896	37529448	37529448	75052921	37528943	37523978	36198546	2284643677	2286110600	116.451	40.577	110	11359674	2461460835	33805487	72.8125	50.0216	0.982172	0.94408	0.882978	0.805543	0.716962	0.623063	0.250511	33202796	31915101	29849508	27231757	24237234	21062950	8468648
Y9 Blood	126	126	8059568611	4045330878	4014237733	42388479	19994818	22393661	77567786	38783893	38783893	77559996	38782974	38777022	35915739	2267442981	2268784754	122.072	45.945	114	9512348	2308900967	33805487	68.2996	60.4673	0.96976	0.890945	0.791391	0.691921	0.598407	0.514454	0.235355	32783213	30118829	26753358	23390736	20229451	17391383	7956276
Y10 Blood	126	126	8735556731	4398440286	4337116445	40830002	18573438	22256564	80764982	40382491	40382491	80753774	40380480	40373294	36468563	2304808567	2307313150	137.618	55.715	128	6414796	2631667650	33805487	77.8474	72.9925	0.971215	0.897819	0.803981	0.711302	0.624499	0.546289	0.280915	32832399	30351221	27178973	24045917	21111478	18467579	9496476
Y11 Blood	126	126	8249429011	4146403846	4103025165	48316473	22808789	25507684	82126264	41063132	41063132	82116816	41062366	41054450	37495023	2407356142	2399384038	116.552	44.93	109	7488288	2262498672	33805487	66.927	63.0604	0.964563	0.879399	0.774907	0.671431	0.575884	0.491977	0.22512	32607534	29728527	26196124	22698043	19468036	16631520	7610307
Y12 Blood	126	126	8220790735	4117689549	4103101186	40608095	19378917	21229178	78615234	39307617	39307617	78609832	39307300	39302532	37549391	2348511865	2358608030	119.392	42.14	113	11905940	2543705613	33805487	75.2453	56.3326	0.976157	0.924602	0.855543	0.778532	0.695674	0.610719	0.27335	32999460	31256623	28922047	26318653	23517582	20645645	9240739
Y13 Blood	126	126	10432615492	5240681360	5191934132	32065481	14020812	18044669	88746226	44373113	44373113	88600835	44372202	44228633	43632067	2870443282	2859117582	163.938	63.486	154	3347195	4245428089	33805487	125.584	101.057	0.988974	0.968226	0.933028	0.887578	0.836482	0.782469	0.5135	33432760	32731341	31541456	30004995	28277696	26451740	17359115
Y14 Blood	126	126	8846823658	4434171053	4412652605	35997618	15949570	20048048	79954608	39977304	39977304	79947489	39976724	39970765	38736216	2414105971	2418885706	134.212	49.304	126	9254535	3164181695	33805487	93.5996	64.2753	0.985441	0.958676	0.916499	0.862783	0.799095	0.728176	0.384128	33313319	32408509	30982695	29166792	27013811	24616337	12985646
Y15 Blood	126	126	7903593639	3959298691	3944294948	36555261	17343294	19211967	73774834	36887417	36887417	73769102	36886935	36882167	35448452	2236828903	2231508406	125.427	45.457	118	8610082	2653378673	33805487	78.4896	56.2658	0.983142	0.946026	0.887366	0.814779	0.731926	0.644261	0.28708	33235607	31980877	29997825	27543999	24743108	21779570	9704869
Y16 Blood	126	126	10585712564	5313231218	5272481346	32518983	14442175	18076808	89878808	44939404	44939404	89743770	44938683	44805087	44205330	2884571339	2877527010	163.934	63.136	154	4808265	4378295597	33805487	129.514	94.4749	0.988576	0.970814	0.942327	0.903816	0.859134	0.810792	0.554112	33419298	32818824	31855833	30553933	29043428	27409209	18732028
Y17 Blood	126	126	11071397013	5560283088	5511113925	34415330	15006289	19409041	94230054	47115027	47115027	94076404	47114039	46962365	46327850	3012388823	2998985556	164.855	64.636	155	4865995	4506361396	33805487	133.303	99.4001	0.988901	0.971464	0.94364	0.905849	0.862128	0.814871	0.562433	33430290	32840798	31900197	30622653	29144656	27547107	19013335
Y18 Blood	126	126	9151086738	4593750898	4557335840	27835626	12233301	15602325	78250682	39125341	39125341	78131031	39124729	39006302	38502937	2494084260	2483785511	160.223	61.85	151	4596093	3798420402	33805487	112.361	80.7392	0.986251	0.965953	0.932032	0.886776	0.834261	0.777446	0.483098	33340712	32654508	31507782	29977891	28202589	26281926	16331355
Y19 Blood	126	126	8300167356	4156256691	4143910665	33439263	15506668	17932595	76604664	38302332	38302332	76581033	38291762	38289271	37152146	2328888732	2324496424	125.442	43.282	119	21055537	2299801643	33805487	68.0304	39.3998	0.98339	0.952853	0.902359	0.832661	0.74452	0.643161	0.204237	33243994	32211667	30504700	28148509	25168847	21742365	6904318
Y20 Blood	126	126	7688596310	3869000840	3819595470	34159061	16270654	17888407	69526904	34763452	34763452	69518757	34762744	34756013	31838850	1903570213	1900596605	147.028	60.555	137	6299431	2392289813	33805487	70.7663	93.7056	0.939619	0.774348	0.629875	0.536582	0.471055	0.420477	0.251682	31764280	26177221	21293247	18139408	15924230	14214418	8508245
W06 PJD	126	126	21501850920	10772894804	10728956116	73288167	35930487	37357680	177903072	88951536	88951536	177670573	88941958	88728615	80178290	5139499300	5108556502	184.245	70.957	171	26354967	5941544163	33805487	175.757	117.492	0.991035	0.974506	0.957839	0.937791	0.914156	0.886813	0.707308	33502420	32943659	32380220	31702490	30903500	29979153	23910880
W07 PJD	126	126	17916172252	8975071733	8941100519	64356721	30982650	33374071	153577776	76788888	76788888	153388051	76787972	76600079	54550475	4417412477	4391822009	160.804	54.094	152	35745264	3516505318	33805487	104.022	71.4435	0.986455	0.959743	0.92265	0.875218	0.819484	0.75741	0.44396	33347584	32444579	31190640	29587167	27703062	25604612	15008295
W08 PJD	126	126	22891261201	11453015197	11438246004	84364052	43210116	41153936	187796188	93898094	93898094	187640439	93829602	93810837	87509843	5308901841	5287026879	193.829	75.39	179	26229067	6284507041	33805487	185.902	132.184	0.991407	0.974365	0.957725	0.937623	0.913656	0.88595	0.709474	33515002	32938892	32376376	31696812	30886584	29949962	23984113
W11 PJD	126	126	22022386216	11030615799	10991770417	61238922	26794804	34444118	182582854	91291427	91291427	182417188	91263745	91153443	88883727	5549394689	5537458673	187.592	79.859	172	39719349	6480507452	33805487	191.7	102.405	0.990996	0.980847	0.972706	0.962135	0.94893	0.932955	0.807602	33501096	33158009	32882786	32525444	32079032	31539000	27301379
W12 PJD	126	126	26111379191	13076133314	13035245877	72860895	32521922	40338973	214574192	107287096	107287096	214094224	107108946	106985278	104465906	6444363050	6423568347	198.159	81.288	184	53162938	7081031624	33805487	209.464	109.804	0.992655	0.98245	0.974843	0.965774	0.954602	0.941324	0.836469	33557179	33212186	32955035	32648472	32270792	31821933	28277255
W13 PJD	126	126	17238977085	8650700666	8588276419	57616589	24547752	33068837	148076276	74038138	74038138	147878349	74031545	73846804	72352661	4671367836	4649987847	159.04	65.714	146	54436017	3842232186	33805487	113.657	57.0635	0.991758	0.979	0.962177	0.937819	0.905361	0.864567	0.576899	33526878	33095570	32526847	31703441	30606172	29227108	19502345
W14 PJD	126	126	21894578162	10951764028	10942814134	128144483	52812029	75332454	178832950	89416475	89416475	178701655	89413199	89288456	87314592	5406621469	5381374403	201.928	80.686	188	45195225	6011185264	33805487	177.817	92.4064	0.990409	0.980409	0.972112	0.961337	0.947726	0.930758	0.791785	33481253	33143204	32862714	32498461	32038323	31464711	26766663
W16 PJD	126	126	24818351828	12415788731	12402563097	151689308	60383067	91306241	202886458	101443229	101443229	202742929	101441780	101301149	98970346	6082114484	6051620406	203.347	82.695	187	45344945	7025856858	33805487	207.832	110.711	0.992443	0.982285	0.974466	0.965025	0.953608	0.939712	0.831357	33550019	33206616	32942292	32623135	32237181	31767412	28104422
W17 PJD	126	126	17405088325	8714548827	8690539498	53817349	21428704	32388645	142395674	71197837	71197837	142304800	71195285	71109515	69548190	4334170262	4321649540	196.35	78.715	183	25551655	5499427228	33805487	162.679	90.2515	0.990649	0.979661	0.968212	0.953183	0.933996	0.910216	0.731857	33489384	33117932	32730863	32222804	31574176	30770308	24740770
W18 PJD	126	126	18939242112	9496289942	9442952170	95892615	42597433	53295182	163610212	81805106	81805106	163545808	81801030	81744778	80043660	5008737403	5005954663	158.627	67.5	144	39387379	5829945830	33805487	172.456	92.5672	0.991285	0.980276	0.969459	0.955321	0.937663	0.916153	0.760338	33510865	33138724	32773025	32295078	31698159	30971003	25703590
W20 PJD	126	126	22465095254	11264245728	11200849526	80791273	34618202	46173071	186086538	93043269	93043269	185986566	93023160	92963406	90294530	5620945813	5597426651	181.618	71.18	167	21960284	7218050595	33805487	213.517	127.437	0.993394	0.982269	0.973868	0.963447	0.950574	0.934722	0.812317	33582166	33206098	32922097	32569786	32134621	31598749	27460758
W21 PJD	126	126	18253105835	9146589551	9106516284	87130428	39447834	47682594	157886774	78943387	78943387	157838216	78940693	78897523	77397252	4790717954	4787682348	153.48	60.535	143	38702566	5677845927	33805487	167.956	91.0249	0.990709	0.979217	0.967471	0.952423	0.934025	0.912125	0.750235	33491404	33102897	32705822	32197110	31575170	30834815	25362072
W22 PJD	126	126	19131801474	9600812417	9530989057	75412747	33991532	41421215	160915110	80457555	80457555	160810245	80446493	80363752	78684323	4905642314	4890015685	174.489	70.232	162	30026711	6148491792	33805487	181.879	98.7974	0.991346	0.980601	0.971117	0.958599	0.943111	0.923948	0.77781	33512944	33149700	32829099	32405908	31882337	31234502	26294245
W23 PJD	126	126	21385572785	10726193681	10659379104	77591921	35466951	42124970	178584080	89292040	89292040	178425870	89254178	89171692	87686634	5354594632	5336804765	189.031	79.772	175	17618856	7245124771	33805487	214.318	123.153	0.991704	0.981264	0.973553	0.964263	0.952653	0.938391	0.824183	33525036	33172116	32911427	32597387	32204913	31722758	27861922
W24 PJD	126	126	18842213408	9448679468	9393533940	88460427	41844886	46615541	157895318	78947659	78947659	157810174	78936127	78874047	77017364	4650007874	4634655296	176.66	73.554	162	70656316	3722065191	33805487	110.102	51.6568	0.989606	0.978366	0.963533	0.942141	0.913481	0.876622	0.565559	33454121	33074150	32572717	31849551	30880680	29634625	19118984
W25 PJD	126	126	21855200459	10942635988	10912564471	67295193	28147403	39147790	178586142	89293071	89293071	178528690	89290204	89238486	87828131	5384133612	5359506700	203.15	81.969	189	82959097	3477477845	33805487	102.867	48.828	0.99137	0.980084	0.967047	0.947765	0.919571	0.88035	0.502332	33513749	33132205	32691500	32039650	31086556	29760666	16981588
W26 PJD	126	126	19257643802	9641814048	9615829754	61161240	24830042	36331198	156661904	78330952	78330952	156611977	78321869	78290108	77338239	4718397324	4690192172	210.344	83.984	198	75764354	2823088090	33805487	83.5098	31.2071	0.990051	0.978617	0.964729	0.942223	0.907492	0.857495	0.322298	33469158	33082626	32613130	31852321	30678203	28988047	10895444
W27 PJD	126	126	20352144746	10191957898	10160186848	64433341	25919760	38513581	166278050	83139025	83139025	166222613	83136160	83086453	81993278	5001996088	4973861516	203.557	82.259	191	80715221	2990658662	33805487	88.4667	35.0981	0.991749	0.980037	0.965742	0.942823	0.908249	0.859449	0.401389	33526546	33130617	32647393	31872594	30703805	29054102	13569137
W29 PJD	126	126	20658487880	10346288088	10312199792	65950715	26196774	39753941	168742756	84371378	84371378	168678698	84355961	84322737	83242261	5095788158	5058681432	209.976	90.37	193	81159063	2946440510	33805487	87.1586	32.8857	0.990967	0.97978	0.966657	0.945845	0.914404	0.869889	0.378241	33500130	33121947	32678313	31974738	30911882	29407019	12786612
W30 PJD	126	126	18589018009	9304832367	9284185642	55724294	24414381	31309913	151301066	75650533	75650533	151270290	75649197	75621093	74665654	4532627425	4506127331	208.281	83.34	193	67122041	3172745664	33805487	93.853	40.6897	0.989544	0.977912	0.963685	0.941479	0.909216	0.864945	0.44492	33452033	33058796	32577829	31827144	30736482	29239882	15040721
Y1 PJD	126	126	17807700757	8934084556	8873616201	56951967	24660785	32291182	146261840	73130920	73130920	146072479	73125737	72946742	71590521	4455370274	4440536525	200.5	83.09	186	30152187	5263549285	33805487	155.701	81.1439	0.989949	0.97988	0.969691	0.955968	0.937776	0.914926	0.732882	33465695	33125307	32780865	32316948	31701985	30929523	24775443
Y2 PJD	126	126	15817789876	7939537537	7878252339	51622301	22109790	29512511	134730798	67365399	67365399	133818820	67013643	66805177	64917981	4135292902	4118419699	179.839	77.824	166	10786076	5426712567	33805487	160.528	101.757	0.990663	0.977849	0.963625	0.944375	0.919744	0.889943	0.690831	33489852	33056674	32575811	31925045	31092391	30084972	23353890
Y4 PJD	126	126	20302761984	10187740275	10115021709	62147057	26061758	36085299	168196058	84098029	84098029	167976556	84095389	83881167	82334486	5106151316	5084975886	188.92	75.795	177	26385341	6563122812	33805487	194.144	111.372	0.990604	0.980313	0.970952	0.959346	0.94469	0.926771	0.791181	33487865	33139975	32823494	32431174	31935689	31329960	26746253
Y5 PJD	126	126	19327046010	9672968576	9654077434	60698904	30760771	29938133	163817774	81908887	81908887	163801301	81907282	81894019	80432324	4966344219	4957706427	169.99	71.089	157	8308331	6992932783	33805487	206.858	139.431	0.991435	0.979199	0.967455	0.953035	0.935502	0.914891	0.772202	33515948	33102291	32705276	32217814	31625093	30928350	26104653
Y6 PJD	126	126	15355265361	7681107458	7674157903	44955662	22964059	21991603	126525866	63262933	63262933	126244996	63122710	63122286	62098780	3954917391	3952494440	176.022	63.374	165	93652840	769483999	33805487	22.7621	11.6161	0.986177	0.906774	0.584919	0.228018	0.0676784	0.0231356	0.000897251	33338210	30653932	19773480	7708256	2287900	782111	30332
Y7 PJD	126	126	17156382937	8586391098	8569991839	55572874	27504212	28068662	140734532	70367266	70367266	140688598	70349941	70338657	69451517	4327637708	4315987626	202.522	84.508	188	28624674	5115884336	33805487	151.333	80.2352	0.99159	0.981155	0.970393	0.955738	0.935815	0.910441	0.714012	33521169	33168416	32804600	32309195	31635678	30777890	24137520
Y8 PJD	126	126	27447699318	13745928116	13701771202	104794770	49841779	54952991	227991560	113995780	113995780	227943145	113992127	113951018	112094216	6914064028	6897908369	190.085	79.569	177	34312478	8568483915	33805487	253.464	147.196	0.993896	0.98423	0.977448	0.969598	0.960191	0.948791	0.862663	33599131	33272369	33043108	32777737	32459732	32074354	29162755
Y9 PJD	126	126	7903036644	3959224656	3943811988	30951246	13961458	16989788	65383554	32691777	32691777	65363096	32688393	32674703	32151012	1972877291	1968584534	193.199	81.097	179	5837793	2825958879	33805487	83.5947	52.2287	0.98705	0.965281	0.925463	0.867416	0.794187	0.71147	0.326779	33367704	32631804	31285743	29323421	26847866	24051584	11046923
Y10 PJD	126	126	25410954559	12728206373	12682748186	100389452	46988132	53401320	211556694	105778347	105778347	211509367	105776252	105733115	104022115	6467117272	6448217265	183.494	74.633	171	32130318	8003381171	33805487	236.748	136.535	0.992394	0.982524	0.975033	0.966476	0.955942	0.943206	0.847147	33548365	33214713	32961465	32672205	32316098	31885546	28638222
Y11 PJD	126	126	8246409998	4127836507	4118573491	23588425	11579308	12009117	68062494	34031247	34031247	68053552	34030981	34022571	33517624	2100984750	2096522291	199.556	86.403	184	8232011	2862150887	33805487	84.6653	48.4425	0.986695	0.969599	0.937466	0.887085	0.82065	0.742901	0.341242	33355695	32777765	31691482	29988341	27742484	25114122	11535859
Y12 PJD	126	126	43644544102	21883759858	21760784244	173825510	73341548	100483962	385516804	192758402	192758402	385377536	192743067	192634469	188044736	11961420178	11953996761	150.021	64.303	137	60396278	13980534199	33805487	413.558	263.616	0.99587	0.98724	0.981986	0.977029	0.971606	0.965415	0.922665	33665872	33374130	33196526	33028944	32845602	32636318	31191148
Y13 PJD	126	126	15816288580	7937820347	7878468233	49328067	20285707	29042360	129975370	64987685	64987685	129800970	64986198	64814772	63729684	3975693909	3958225755	200.484	79.485	189	22130388	5129171245	33805487	151.726	85.8565	0.990132	0.979101	0.966425	0.949104	0.926493	0.898486	0.695499	33471890	33099000	32670480	32084928	31320558	30373763	23511695
Y14 PJD	126	126	9674057506	4841009779	4833047727	28382012	14212374	14169638	79392090	39696045	39696045	79383122	39695477	39687645	38954425	2430122534	2423912783	201.557	87.55	184	11086356	3205145324	33805487	94.8114	54.3403	0.988569	0.972337	0.945177	0.903728	0.849067	0.783758	0.418863	33419050	32870328	31952179	30550972	28703128	26495309	14159859
Y15 PJD	126	126	15448926093	7739626534	7709299559	60888260	27619727	33268533	129164966	64582483	64582483	129137762	64579946	64557816	63085790	3849084222	3837353404	179.664	79.261	160	26301324	4693851852	33805487	138.849	82.4385	0.989466	0.97531	0.957541	0.934484	0.906044	0.872037	0.640844	33449396	32970820	32370131	31590698	30629252	29479641	21664055
Y16 PJD	126	126	18868744666	9465578006	9403166660	56714407	24278312	32436095	156215830	78107915	78107915	156009552	78105720	77903832	76725456	4726652154	4704918184	189.674	77.905	176	32752885	5773832779	33805487	170.796	97.8183	0.991108	0.979653	0.968412	0.953418	0.934448	0.911426	0.742966	33504900	33117661	32737648	32230767	31589484	30811207	25116336
Y17 PJD	126	126	20432284668	10258290535	10173994133	72375839	29829483	42546356	172776120	86388060	86388060	172547154	86385117	86162037	84097615	5345519267	5329687983	173.872	71.745	163	14281171	7077267112	33805487	209.353	138.984	0.993409	0.982189	0.971547	0.958013	0.940791	0.919977	0.778809	33582663	33203368	32843629	32386091	31803892	31100261	26328023
Y18 PJD	126	126	22728501538	11418905526	11309596012	81026312	33770383	47255929	192730456	96365228	96365228	192436528	96358118	96078410	93853518	5903789912	5877531048	179.424	79.104	165	21525602	7439002527	33805487	220.053	134.267	0.992537	0.982247	0.973202	0.962596	0.948974	0.932557	0.813281	33553193	33205322	32899572	32541024	32080515	31525549	27493377
Y19 PJD	126	126	22406168017	11217992952	11188175065	63433738	30098073	33335665	184060492	92030246	92030246	184038803	92029732	92009071	90740767	5633396590	5621315749	197.231	79.798	185	34269977	6873077328	33805487	203.312	110.46	0.991227	0.981692	0.97422	0.96489	0.952956	0.93828	0.82104	33508920	33186569	32933988	32618571	32215128	31719013	27755643
Y20 PJD	126	126	14551984160	7290316212	7261667948	58589652	26044889	32544763	120088288	60044144	60044144	120060380	60041186	60019194	58351732	3594891671	3584290226	195.628	79.483	182	14375733	4731911687	33805487	139.975	83.6214	0.989357	0.976015	0.960097	0.938604	0.911332	0.877551	0.641346	33445681	32994650	32456561	31729973	30808018	29666049	21681027
	read_length_r1	read_length_r2	mapped_bases	mapped_bases_r1	mapped_bases_r2	divergent_bases	divergent_bases_r1	divergent_bases_r2	total_reads	total_reads_r1	total_reads_r2	mapped_reads	mapped_reads_r1	mapped_reads_r2	mapped_reads_properly_paired	gc_bases_r1	gc_bases_r2	mean_insert_size	insert_size_sd	median_insert_size	duplicate_reads	total_depth	bait_size	average_depth	depth_stdev	2x_ratio	10x_ratio	20x_ratio	30x_ratio	40x_ratio	50x_ratio	100x_ratio	2x	10x	20x	30x	40x	50x	100x
Median Blood	126	126	9388822246	4705020507	4683801739	36555261	16797178	19772361	82126264	41063132	41063132	82116816	41062366	41054450	39753284	2512051543	2496312234	164.855	63.486	155	4596093	3798420402	33805487	112.361	79.3752	0.987611	0.966472	0.933028	0.887578	0.840537	0.782469	0.483098	33386682	32672070	31541456	30004995	28414774	26451740	16331355
Median PJD	126	126	19257643802	9641814048	9615829754	64356721	28147403	36331198	163610212	81805106	81805106	163545808	81801030	81744778	80043660	4966344219	4957706427	189.674	79.261	177	32130318	5677845927	33805487	167.956	92.4064	0.991035	0.97978	0.967471	0.953035	0.934025	0.910441	0.731857	33502420	33121947	32705822	32217814	31575170	30777890	24740770

## Sheet: Table S4
Table S4: Tumor-derived DNA content: List of tumor-derived DNA content extrapolated from the VAF values of the PJD samples. Only samples with more than 10 mutations were used for this estimation.
Sample	Tumor-derived DNA content ratio	N_mutations
W06	0.146	71
W07	0.167	55
W08	0.296	203
W11	0.0875	40
W12	0.091	16
W13	0.125	30
W14	0.218	95
W16	0.234	101
W17	0.1565	24
W25	0.226	199
W26	0.08	22
W27	0.182	11
W29	0.1285	58
W30	0.261	84
Y2	0.115	11
Y4	0.083	19
Y6	0.313	68
Y10	0.1285	60
Y12	0.103	24
Y13	0.256	17
Y15	0.198	49
Y16	0.192	75
Y17	0.224	35

## Sheet: Table S5
Table S5: Gene Ontology. Gene Ontology results from significantly deleted regions. No enriched processes were found in amplified regions.
Analysis Type:	PANTHER Overrepresentation Test (Released 20190308)
Annotation Version and Release Date:	GO Ontology database Released 2019-02-02
Analyzed List:	upload_1 (Homo sapiens)
Reference List:	Homo sapiens (all genes in database)
Test Type:	FISHER
GO biological process complete	Homo sapiens - REFLIST (20996)	upload_1 (303)	upload_1 (expected)	upload_1 (over/under)	upload_1 (fold Enrichment)	upload_1 (P-value)
DNA cytosine deamination (GO:0070383)	9	6	0.13	+	46.2	0.000312
cytidine metabolic process (GO:0046087)	12	7	0.17	+	40.42	4.21e-05
cytidine catabolic process (GO:0006216)	12	7	0.17	+	40.42	4.21e-05
cytidine deamination (GO:0009972)	12	7	0.17	+	40.42	4.21e-05
cytidine to uridine editing (GO:0016554)	12	7	0.17	+	40.42	4.21e-05
pyrimidine ribonucleoside catabolic process (GO:0046133)	13	7	0.19	+	37.31	6.4e-05
pyrimidine ribonucleoside metabolic process (GO:0046131)	14	7	0.2	+	34.65	9.49e-05
DNA deamination (GO:0045006)	13	6	0.19	+	31.98	0.00161
negative regulation of single stranded viral RNA replication via double stranded DNA intermediate (GO:0045869)	14	6	0.2	+	29.7	0.00227
DNA demethylation (GO:0080111)	19	7	0.27	+	25.53	0.000505
regulation of single stranded viral RNA replication via double stranded DNA intermediate (GO:0045091)	17	6	0.25	+	24.46	0.00571
pyrimidine nucleoside catabolic process (GO:0046135)	23	8	0.33	+	24.1	7.99e-05
base conversion or substitution editing (GO:0016553)	21	7	0.3	+	23.1	0.000887
ribonucleoside catabolic process (GO:0042454)	21	7	0.3	+	23.1	0.000887
DNA dealkylation (GO:0035510)	25	8	0.36	+	22.17	0.000137
negative regulation of transposition (GO:0010529)	23	7	0.33	+	21.09	0.00149
regulation of transposition (GO:0010528)	23	7	0.33	+	21.09	0.00149
pyrimidine nucleoside metabolic process (GO:0006213)	36	9	0.52	+	17.32	0.000105
nucleoside catabolic process (GO:0009164)	32	8	0.46	+	17.32	0.000697
glycosyl compound catabolic process (GO:1901658)	43	9	0.62	+	14.5	0.000401
pyrimidine-containing compound catabolic process (GO:0072529)	39	8	0.56	+	14.21	0.00261
nucleobase-containing small molecule catabolic process (GO:0034656)	48	8	0.69	+	11.55	0.0106
DNA methylation or demethylation (GO:0044728)	67	9	0.97	+	9.31	0.0115
DNA modification (GO:0006304)	90	10	1.3	+	7.7	0.0144

## Sheet: Table S6
Table S6: GISTIC2.0 results: Amplified regions. List of genes belonging to the significantly amplified regions in the dataset obtained from GISTIC2.0 using the results from our CNA analysis as input.
cytoband	3q13.11	2q31.2	5q32	7q21.12	8q24.22	6p12.1	11q22.1	1p31.2	12q21.31	2p12	3p22.3
q value	0.00040444	0.041692	0.041692	0.041692	0.046414	0.049142	0.049142	0.053204	0.092454	0.21897	0.2327
residual q value	0.00040444	0.041692	0.041692	0.041692	0.046414	0.049142	0.049142	0.053204	0.092454	0.21897	0.2327
wide peak boundaries	chr3:100537291-105290690	chr2:179468788-181848896	chr5:147012224-150322314	chr7:86548477-86574202	chr8:126010793-133850047	chr6:55966190-65098628	chr11:95574690-104767921	chr1:63050434-72241985	chr12:80226101-81015781	chr2:79253095-96604546	chr3:17444624-37363383
genes in wide peak	ALCAM	hsa-mir-1258	hsa-mir-378	KIAA1324L	hsa-mir-1208	hsa-mir-548u	hsa-mir-1260b	hsa-mir-186	PPP1R12A	hsa-mir-4264	hsa-mir-128-2
	RPL24	TTN	hsa-mir-145		hsa-mir-1207	DST	BIRC2	hsa-mir-1262	OTOGL	CAPG	hsa-mir-466
	ABI3BP	UBE2E3	hsa-mir-584		hsa-mir-1205	PRIM2	BIRC3	hsa-mir-3117	PTPRQ	CD8A	hsa-mir-3135
	ZBTB11	CWC22	ADRB2		hsa-mir-1204	PTP4A1	MMP1	hsa-mir-101-1		CD8B	CCR4
	IMPG2	SESTD1	CAMK2A		ADCY8	BAG2	MMP3	AK4		CTNNA2	GLB1
	RG9MTD1	ZNF385B	CD74		KCNQ3	PHF3	MMP7	CTH		LOC1720	GOLGA4
	PCNP	CCDC141	CDX1		MYC	ZNF451	MMP8	GADD45A		DNAH6	MLH1
	SENP7	MIR548N	CSF1R		POU5F1B	LGSN	MMP10	IL12RB2		FABP1	RAB5A
	NFKBIZ	MIR1258	CSNK1A1		PVT1	RAB23	MMP12	JAK1		GGCX	RARB
	CEP97	LOC100506866	SLC26A2		SQLE	KIAA1586	MMP13	LEPR		MAL	RPL15
	FAM55C		NDST1		KIAA0196	COL21A1	PGR	ROR1		MAT2A	SATB1
	ZPLD1		HTR4		HHLA1	KHDRBS2	TRPC6	PDE4B		REG3A	STAC
	FAM172BP		PDE6A		TRIB1	BEND6	JRKL	PGM1		PLGLB2	TGFBR2
	LOC152225		PDGFRB		EFR3A	EYS	MTMR2	PIN1P1		PLGLB1	THRB
	LOC285359		RPS14		LRRC6	GUSBP4	MMP20	PTGER3		REG1A	TOP2B
	MIR548A3		SLC6A7		ASAP1-IT1		YAP1	RPE65		REG1B	UBE2E1
	LOC100009676		SPINK1		ASAP1		CNTN5	DIRAS3		REG1P	UBE2E2
			TCOF1		PHF20L1		KIAA1377	SRSF11		SFTPB	UBP1
			JAKMIP2		FAM49B		MMP27	ZRANB2		ZNF2	EOMES
			SPINK5		GSDMC		DYNC2H1	DNAJC6		RNF103	KAT2B
			SYNPO		HPYR1		CCDC82	INSL5		VAMP8	LRRFIP2
			ABLIM3		TMEM71		PDGFD	HHLA3		SUCLG1	SLC4A7
			HMGXB3		FAM84B		TMEM133	SLC35D1		ST3GAL5	TBC1D5
			IL17B		NSMCE2		DCUN1D5	ITGB3BP		TMSB10	EPM2AIP1
			DCTN4		LOC727677		MAML2	SERBP1		EIF2AK3	TRANK1
			RBM22		LOC728724		C11orf70	FOXD3		GNLY	NR1D2
			PCYOX1L		OC90		TMEM123	ANGPTL3		TGOLN2	PDCD6IP
			SH3TC2		LOC100130231		ARHGAP42	ALG6		USP39	CRTAP
			FBXO38		MIR1205		ANGPTL5	LEPROT		VAMP5	ARPP21
			TIGD6		MIR1206		DDI1	RAVER2		IMMT	CLASP2
			SPINK7		MIR1207		LOC100288077	LRRC40		RPIA	GPD1L
			C5orf62		MIR1204		MIR1260B	DEPDC1		POLR1A	FBXL2
			ZNF300		MIR1208		MIR3920	GNG12		KCNIP3	CNOT10
			MYOZ3		LOC100507117		CASP12	LRRC7		FAHD2A	SUSD5
			SCGB3A2		PCAT1		MIR4693	CACHD1		RNF181	RBMS3
			PPARGC1B					MIER1		KRCC1	NKIRAS1
			AFAP1L1					DLEU2L		MRPL35	DYNC1LI1
			GRPEL2					WDR78		CHMP3	CMTM6
			ZNF300P1					WLS		RETSAT	OXSM
			SPINK13					ANKRD13C		PTCD3	NGLY1
			LOC153469					SGIP1		THNSL2	AZI2
			ARSI					EFCAB7		KDM3A	ZNF385D
			IRGM					ATG4C		KCMF1	DCLK3
			C5orf46					DOCK7		RMND5A	CMTM7
			ARHGEF37					UBE2U		MRPS5	OSBPL10
			SPINK6					IL23R		REEP1	LRRC3B
			MIR143					LINC00466		TCF7L1	KCNH8
			MIR145					TCTEX1D1		ELMOD3	TRIM71
			SPINK14					NEGR1		ZNF514	SGOL1
			SPINK9					C1orf141		ATOH8	PP2D1
			MIR143HG					MIR101-1		LOC90499	EFHB
								MIR186		LOC90784	LOC152024
								ZRANB2-AS1		LINC00152	ZCWPW2
								LOC100289178		C2orf89	CMC1
								MIR1262		TMEM150A	NEK10
								MIR3117		TRIM43	CMTM8
								MIR3671		REG3G	STT3B
								MIR4794		TEKT4	LOC285326
								ZRANB2-AS2		SMYD1	LOC339862
										PROM2	GADL1
										C2orf51	ZNF860
										SH2D6	VENTXP7
										LOC284950	MIR128-2
										LOC285074	TMPPE
										FOXI3	LOC644990
										LRRTM1	LOC645206
										FUNDC2P2	MIR4791
										C2orf68	MIR548AC
										RGPD1	MIR4792
										ACTR3BP2	MIR4442
										LOC442028
										GGT8P
										ANKRD36BP2
										TRIM43B
										LOC654342
										SNORD94
										ANKRD20A8P
										RGPD2
										LOC100286979
										MIR4264
										RNF103-CHMP3
										MIR4779
										MIR4435-2
										MIR4436A
										MIR4780
										MIR4435-1
										LOC100630918

## Sheet: Table S7
Table S7: GISTIC2.0 results: Deleted regions. List of the genes belonging to the significantly deleted regions in the dataset obtained from GISTIC2.0 using the results from our CNA analysis as input.
cytoband	22q13.1	1p36.31	17p13.2	16q12.2
q value	6.5477e-10	0.0035617	0.0040421	0.073146
residual q value	6.5477e-10	0.0035617	0.0040421	0.073146
wide peak boundaries	chr22:26106934-51304566	chr1:4715435-6445516	chr17:1-10363621	chr16:52092230-59771890
genes in wide peak	hsa-mir-3201	RPL22	hsa-mir-4314	hsa-mir-138-2
	hsa-let-7b	KCNAB2	hsa-mir-324	AMFR
	hsa-mir-1249	ACOT7	hsa-mir-497	BBS2
	hsa-mir-33a	ICMT	hsa-mir-1253	CES1
	hsa-mir-1281	CHD5	hsa-mir-212	CETP
	hsa-mir-659	NPHP4	hsa-mir-22	CNGB1
	hsa-mir-3200	GPR153	hsa-mir-3183	CSNK2A2
	hsa-mir-3199-2	RNF207	ABR	GNAO1
	hsa-mir-548j	HES3	ACADVL	GOT2
	ACR	MIR4689	ALOX12	KIFC3
	ACO2	MIR4417	ALOX12B	MMP2
	ADSL		ALOX12P2	MMP15
	AP1B1		ALOX15	MT1A
	ARSA		ALOX15B	MT1B
	ATF4		ARRB2	MT1E
	BIK		ASGR1	MT1F
	TSPO		ASGR2	MT1G
	MPPED1		ASPA	MT1H
	CHKB		ATP1B2	MT1JP
	CPT1B		ATP2A3	MT1M
	CRYBA4		C1QBP	MT1L
	CRYBB1		CD68	MT1X
	CSF2RB		CHD3	MT2A
	CSNK1E		CHRNB1	MT3
	CYP2D7P1		CHRNE	POLR2C
	CYP2D6		CLDN7	RBL2
	CYB5R3		CRK	CCL17
	TYMP		CTNS	CCL22
	EP300		DLG4	CX3CL1
	EWSR1		DPH1	SLC6A2
	FBLN1		DVL2	SLC12A3
	XRCC6		EFNB3	GPR56
	MCHR1		EIF4A1	NUP93
	H1F0		EIF5A	HERPUD1
	HMOX1		ENO3	IRX5
	IL2RB		FGF11	KATNB1
	KCNJ4		GP1BA	NUDT21
	LGALS1		GPS2	CNOT1
	LGALS2		GUCY2D	RPGRIP1L
	LIF		HIC1	ARL2BP
	LIMK2		ITGAE	DKFZP434H168
	MB		MNT	TOX3
	MCM5		MYH8	CCDC113
	MFNG		MYH10	C16orf80
	MGAT3		MYO1C	PLLP
	MN1		NUP88	CES1P1
	MPST		OR1D2	LPCAT2
	MYH9		OR3A1	SLC38A7
	NAGA		OR3A2	OGFOD1
	NCF4		P2RX1	DOK4
	NDUFA6		P2RX5	COQ9
	DRG1		PAFAH1B1	CIAPIN1
	NEFH		SERPINF1	ZNF319
	NF2		PER1	AKTIP
	NHP2L1		PFAS	GINS3
	OSM		PFN1	NDRG4
	PDGFB		PITPNA	FTO
	PMM1		PLD2	IRX6
	POLR2F		SERPINF2	IRX3
	PPARA		POLR2A	C16orf57
	MAPK11		PSMB6	SETD6
	PVALB		RCVRN	FAM192A
	RAC2		RPA1	CHD9
	RANGAP1		RPL26	NLRC5
	RFPL1		SHBG	CCDC135
	RPL3		SLC2A4	CAPNS2
	MAPK12		SOX15	MT4
	SBF1		VAMP2	RSPRY1
	SLC5A1		TP53	CCDC102A
	SMTN		UBE2G1	CPNE2
	SLC5A4		TRPV1	GPR114
	SOX10		YWHAE	PRSS54
	SREBF2		ZNF232	CES5A
	SSTR3		OR1A1	GPR97
	ST13		OR1D5	LOC283856
	TCF20		OR1E1	MT1DP
	TCN2		OR1E2	TEPP
	TEF		OR1G1	CES1P2
	TIMP3		OR3A3	MIR138-2
	TST		SLC25A11	LOC643714
	UPK3A		DOC2B	LOC643802
	WNT7B		GAS7	CRNDE
	XBP1		SCARF1	MT1IP
	YWHAH		TNK1	SNORA46
	SYN3		MYH13	SNORA50
	PLA2G6		TNFSF13	MIR3935
	TPST2		TNFSF12	LOC100505619
	GALR3		TM4SF5
	NIPSNAP1		USP6
	APOL1		RABEP1
	THOC5		KCNAB3
	EIF3D		AURKB
	MTMR3		GLP2R
	CACNA1I		NTN1
	SYNGR1		STX8
	LARGE		RPH3AL
	GRAP2		FXR2
	PICK1		MPDU1
	GAL3ST1		SPAG7
	GTPBP1		ACAP1
	APOBEC3B		KIAA0753
	CELSR1		SGSM2
	DEPDC5		CLEC10A
	PPP6R2		MYBBP1A
	SFI1		PRPF8
	ZBED4		KIF1C
	JOSD1		GABARAP
	RBX1		NLRP1
	SCO2		ARHGEF15
	HMGXB4		RAP1GAP2
	TOM1		CAMTA2
	DNAL4		KDM6B
	SF3A1		ZZEF1
	PKDREJ		KIAA0664
	CACNG2		SMG6
	TAB1		WSCD1
	SLC25A17		CTDNEP1
	DDX17		PIK3R5
	RASL10A		C17orf81
	GAS2L1		SHPK
	RFPL3-AS1		AIPL1
	RFPL3		RNF167
	RFPL2		SENP3
	RFPL1-AS1		OR1A2
	NUP50		SNORA67
	TOB2		PELP1
	KDELR3		RANGRF
	IFT27		TIMM22
	TRIOBP		TAX1BP3
	CDC42EP1		MINK1
	DMC1		GEMIN4
	RABL2B		MED31
	CHEK2		DERL2
	PACSIN2		GLOD4
	MORC2		YBX2
	TNRC6B		ANKFY1
	GRAMD4		INPP5K
	TTLL12		FAM64A
	MLC1		XAF1
	ZC3H7B		C17orf59
	KIAA0930		GPR172B
	TTC28		WRAP53
	GCAT		RNMTL1
	CBX6		VPS53
	NPTXR		C17orf85
	PES1		TSR1
	CBX7		DHX33
	SLC16A8		PLSCR3
	SEC14L2		NLGN2
	MAPK8IP2		ZBTB4
	RBFOX2		CXCL16
	SEZ6L		TRAPPC1
	RASD2		ALOXE3
	PATZ1		SRR
	SH3BP1		NXN
	PLXNB2		MIS12
	PITPNB		METTL16
	PISD		PHF23
	OSBP2		FAM57A
	MAFF		CTC1
	BRD1		NDEL1
	ARHGAP8		PITPNM3
	APOL2		TMEM93
	AP1B1P1		RILP
	TFIP11		TEKT1
	C22orf31		GSG2
	TBC1D22A		ZMYND15
	C22orf24		CAMKK1
	CBY1		RPAIN
	SUN2		TMEM107
	FBXO7		LSMD1
	RHBDD3		NEURL4
	TTLL1		ZNF594
	SAMM50		HES7
	ATXN10		SPATA22
	FAM19A5		TXNDC17
	TXN2		MIR22HG
	TMEM184B		TMEM88
	SULT4A1		SAT2
	GGA1		SMYD4
	RIBC2		CNTROB
	ARFGAP3		RPL29P2
	SNORD43		CYB5D1
	INPP5J		OVCA2
	SMC1B		USP43
	CYTH4		KRBA2
	CSDC2		SLC43A2
	RRP7A		CYB5D2
	MCAT		C17orf49
	APOBEC3C		ZFP3
	PPPDE2		GGT6
	SGSM3		SPNS2
	CARD10		WDR81
	PARVB		DNAH2
	NCAPH2		RTN4RL1
	UQCR10		WDR16
	PLA2G3		CCDC42
	EIF3L		PIK3R6
	C22orf28		ODF4
	GTSE1		KCTD11
	MTFP1		MFSD6L
	A4GALT		TRPV3
	MOV10L1		SLC16A11
	SMCR7L		FBXO39
	TUG1		DHRS7C
	FAM118A		SLC16A13
	TTC38		C17orf74
	C22orf26		SPNS3
	MIOX		C17orf61
	PRR5		BCL6B
	TRMU		LOC284009
	ZMAT5		VMO1
	2019-09-03		LOC284023
	EIF4ENIF1		LINC00324
	PANX2		SLC13A5
	TOMM22		TMEM102
	PDXP		TUSC5
	ASPHD2		LOC339166
	MKL1		TMEM95
	APOBEC3G		SMTNL2
	XPNPEP3		ALOX15P1
	PARVG		FAM101B
	CERK		SPEM1
	EFCAB6		GLTPD2
	CENPM		INCA1
	ALG12		SCIMP
	NOL12		C17orf100
	CRELD2		SPDYE4
	C22orf46		OR3A4P
	KCTD17		SLC25A35
	CCDC134		C17orf97
	ADM2		MED11
	FOXRED2		MIR132
	BAIAP2L2		MIR195
	SCUBE1		MIR212
	TRABD		MIR22
	PNPLA3		TNFSF12-TNFSF13
	APOL6		RNASEK
	APOL5		MIR324
	APOL4		MIR497
	APOL3		SLC35G6
	SELO		RNF222
	L3MBTL2		SNORA48
	TBC1D10A		SNORD10
	HDAC10		OR1D4
	KREMEN1		SCARNA21
	ZNRF3		SNORD91A
	ASCC2		SNORD91B
	LDOC1L		BHLHA9
	POLDIP3		TLCD2
	C22orf23		LOC728392
	MYO18B		LOC100128288
	PHF5A		C17orf107
	KIAA1644		LOC100130950
	SHANK3		DBIL5P
	KIAA1656		MIR1253
	MICALL1		LOC100306951
	TUBGCP6		MIR3183
	HPS4		MIR4314
	LOC90834		MIR3676
	LMF2		LOC100506388
	RNF185		LOC100506713
	ISX		MIR497HG
	RPS19BP1		RNASEK-C17ORF49
	C22orf32		C17orf61-PLSCR3
	RRP7B		SENP3-EIF4A1
	SERHL		P2RX5-TAX1BP3
	PHF21B		MIR4520A
	KLHDC7B		MIR4521
	PIK3IP1		MIR4520B
	FAM83F
	ELFN2
	C1QTNF6
	TNFRSF13C
	RNU86
	SNORD83A
	SNORD83B
	EMID1
	ANKRD54
	APOBEC3D
	SELM
	HSCB
	CCDC117
	HORMAD2
	DUSP18
	MORC2-AS1
	C22orf42
	ENTHD1
	DNAJB7
	CHADL
	MEI1
	FAM109B
	NFAM1
	PNPLA5
	LOC150381
	C22orf40
	CN5H6.4
	CABP7
	TMPRSS6
	APOBEC3H
	WBP2NL
	POLR3H
	RNF215
	APOBEC3A
	APOBEC3F
	PRR14L
	SERHL2
	BPIFC
	SEC14L3
	RNU12
	ATP5L2
	TTC28-AS1
	SEC14L4
	LOC284933
	RPL23AP82
	SLC35E4
	LOC339666
	C22orf33
	BK250D10.8
	LOC339685
	C22orf34
	SDC4P
	CHKB-CPT1B
	LOC388906
	LINC00207
	LOC400927
	MIRLET7BHG
	FLJ46257
	IL17REL
	SRRD
	MIRLET7A3
	MIRLET7B
	MIR33A
	LINC00229
	FAM116B
	PIM3
	MIAT
	SHISA8
	ODF3B
	CCDC157
	PRR5-ARHGAP8
	SYCE3
	LOC646851
	GATSL3
	MIR658
	MIR659
	SEC14L6
	LOC730668
	SNORD125
	LOC100128946
	LOC100130899
	LOC100132273
	LOC100144603
	LOC100271722
	MIR1249
	MIR1281
	MIR548J
	MIR3200
	MIR3201
	MIR3199-2
	MIR3199-1
	MIR3909
	MIR3619
	MIR3653
	MIR3928
	LOC100506195
	LOC100506241
	LOC100506472
	LOC100506714
	MIR4763
	MIR4534
	MIR4762
	MIR4766
	MIR4764
	MIR4535
